# Supplementary material for: Effect of tooth whitening strips on fatigue resistance and flexural strength of bovine dentin in vitro
Source: PLoS One. 2017 Mar 9;12(3):e0173480. doi: 10.1371/journal.pone.0173480 (PMC5344512; doi:10.1371/journal.pone.0173480)
Supplement: S1 Dataset — (XLSX) [file pone.0173480.s001.xlsx]

## Sheet: Sheet1
S1 Dataset. Dataset for fatigue and flexural strength tests.
group	# cycles	flexural strength (Mpa)
1-wk control	900000	167.63
1-wk control	1000000	146.76
1-wk control	1000000	59.61
1-wk control	1000000	123.85
1-wk control	1000000	95.48
1-wk control	1000000	133.61
1-wk control	1000000	75.59
1-wk control	500000	142.79
1-wk control	1000000	97.33
1-wk control	1000000	106.11
1-wk bleach	222520	100.07
1-wk bleach	222847	116.56
1-wk bleach	256764	74.63
1-wk bleach	222520	90.72
1-wk bleach	33917	103.44
1-wk bleach	301	69.41
1-wk bleach	1000000	81.39
1-wk bleach	1000000	58.25
1-wk bleach	1000000	73.66
1-wk bleach	1000000	100.01
4-wk control	1000000	103.74
4-wk control	1000000	130.41
4-wk control	1000000	131.76
4-wk control	1000000	118.59
4-wk control	1000000	110.08
4-wk control	1000000	126.28
4-wk control	1000000	100.55
4-wk control	1000000	111.54
4-wk control	1000000	102.9
4-wk control	1000000	98.99
4-wk bleach	201332	25.84
4-wk bleach	9597	30.03
4-wk bleach	380432	45.86
4-wk bleach	9680	35.5
4-wk bleach	90012	36.92
4-wk bleach	310813	82.69
4-wk bleach	8644	33.61
4-wk bleach	171677	27.19
4-wk bleach	7179	36.28
4-wk bleach	11990
